# Supplementary material for: Anthracycline Treatments and the Presence of Tumor Cells Synergistically Modify the Composition of Macrophage Subpopulations in the Co-Culture System
Source: Int J Mol Sci. 2025 Sep 20;26(18):9202. doi: 10.3390/ijms26189202 (PMC12470912; doi:10.3390/ijms26189202)
Supplement: Supplementary file 1 [file ijms-26-09202-s001.zip]

Archive with 1 entries (1 files):
- ijms-3752828-supplementary.pptx
